# Supplementary material for: Implementation of a method for sperm cryopreservation in sceloporine lizards
Source: Conserv Physiol. 2022 Nov 9;10(1):coac068. doi: 10.1093/conphys/coac068 (PMC9644977; doi:10.1093/conphys/coac068)
Supplement: suppl_coac068 [file suppl_coac068.zip › Supplementary Table.xlsx]

## Sheet: Supplementary Table S1
Supplementary Table S1 Major compositions of silicate minerals from the Gangdese samples determined by EPMA (wt.%)
Spot	Mineral	SiO2	TiO2	Al2O3	FeOT	MnO	MgO	CaO	Na2O	K2O	P2O5	Total
19YS-5-2 P1	Amphibole	42.42	0.9161	14.3	12.08	0.1628	12.95	11.07	2.61	0.4649	0	96.9739
19YS-5-2 P2	Amphibole	42.21	1.0747	14.23	12	0.146	13.1	11.07	2.61	0.4215	0.0083	96.8706
19YS-5-2 P3	Amphibole	42.26	1.2918	14.3	11.69	0.1448	12.93	10.91	2.66	0.4555	0	96.6422
19YS-5-2 P4	Amphibole	42.92	0.729	13.86	11.54	0.1524	13.58	10.97	2.59	0.3878	0.0403	96.7695
19YS-5-2 P5	Amphibole	41.9	1.2808	14.37	11.65	0.1367	13.2	10.88	2.62	0.4431	0.0033	96.484
19YS-5-2 P6	Amphibole	42.5	1.0706	14	11.61	0.1455	13.14	11.12	2.58	0.4471	0.0094	96.6227
19YS-5-1 P1	Amphibole	42.17	1.0829	14	12.19	0.1247	13.06	11.02	2.66	0.4543	0.0617	96.8237
19YS-5-1 P2	Amphibole	41.89	1.3763	14.07	11.68	0.1072	13.15	10.99	2.71	0.4776	0.0259	96.4771
19YS-5-1 P3	Amphibole	42.36	1.3126	14.37	11.69	0.1054	13.03	10.97	2.69	0.4516	0.0396	97.0192
19YS-3-2 P1	Amphibole	42.25	2.05	13.06	11.35	0.1529	13.34	11.8	2.34	0.5548	0	96.8978
19YS-3-2 P2	Amphibole	43.07	1.96	12.58	10.5	0.1451	13.86	11.98	2.26	0.511	0.0121	96.8783
19YS-3-2 P3	Amphibole	41.73	2.32	13.45	10.85	0.1763	13.65	11.54	2.39	0.6326	0	96.739
19YS-3-2 P4	Amphibole	42.24	2.2	13.21	10.69	0.1135	13.74	11.84	2.26	0.5817	0.0033	96.8786
19YS-3-1 P6	Amphibole	41.77	2.09	13.44	11	0.1506	13.49	11.69	2.46	0.6194	0.0165	96.7265
19YS-3-1 P7	Amphibole	42.88	1.8	12.78	11.03	0.1644	13.79	11.61	2.3	0.3932	0.0457	96.7934
19YS-3-1 P8	Amphibole	42.27	1.68	13.07	11.04	0.1418	13.97	11.66	2.42	0.3932	0.0319	96.677
19SB-4 P8	Amphibole	42.08	1.6187	14	14.27	0.1554	11.03	11.34	2.03	0.394	0	96.9182
19SB-4 P9	Amphibole	42.04	1.7	13.73	14.44	0.1728	11.13	11.23	2.03	0.3996	0.0526	96.925
19SB-4 P10	Amphibole	42.61	1.2357	13.88	13.94	0.1784	11.11	11.04	1.94	0.3901	0	96.3242
19SB-4 P14	Amphibole	43.36	1.3181	13.03	13.85	0.148	11.74	11.22	1.88	0.3277	0.0033	96.8772
19SB-3 P1	Amphibole	42.11	1.89	13.94	10.22	0.1269	14.12	11.22	2.41	0.581	0.0226	96.6406
19SB-3 P2	Amphibole	42.74	1.5441	13.53	9.51	0.1119	15.01	11.3	2.36	0.5552	0.0204	96.6817
19SB-3 P3	Amphibole	42.18	1.87	13.68	9.99	0.1122	14.27	11.14	2.45	0.5558	0	96.2481
19SB-3 P4	Amphibole	42.05	1.93	13.65	10.22	0.1347	14.38	11.25	2.43	0.5601	0.023	96.6279
19SB-3 P5	Amphibole	42.16	1.86	13.65	9.89	0.1297	14.31	11.33	2.43	0.4937	0	96.2534
19SB-3 P6	Amphibole	42.09	1.87	13.65	9.78	0.1292	14.25	11.4	2.62	0.5613	0.0313	96.3819
19SB-1 P1	Amphibole	41.19	1.1195	13.04	17.53	0.1952	9.41	11.67	1.61	1.0711	0.0098	96.8457
19SB-1 P2	Amphibole	41.29	1.1587	12.95	17.55	0.1505	9.41	11.7	1.5	1.0181	0.0284	96.7558
19SB-1 P3	Amphibole	41.32	1.2489	13	16.76	0.188	9.83	11.81	1.63	0.9134	0.0311	96.7315
19SB-1 P4	Amphibole	41.07	1.2071	13.11	16.73	0.2131	9.9	11.95	1.63	0.9502	0.1686	96.9291
19SB-1 P5	Amphibole	42.48	0.9461	11.86	17.08	0.1762	10.3	11.81	1.46	0.8166	0.0093	96.9383
19YS-3-1 P1	Clinopyroxene	50.49	0.5028	4.54	7.02	0.2011	13.76	22.97	0.4622	0	0	99.9462
19YS-3-1 P2	Clinopyroxene	50.68	0.5409	4.43	6.91	0.2479	13.95	22.96	0.4476	0.0149	0	100.181
19YS-3-1 P3	Clinopyroxene	51.11	0.4789	4.15	6.54	0.2576	14.22	22.83	0.4682	0	0.0141	100.069
19YS-3-1 P4	Clinopyroxene	51.06	0.4898	3.84	6.73	0.2263	14.24	22.85	0.4007	0.0119	0	99.8488
19YS-3-1 P5	Clinopyroxene	51.5	0.2894	3.01	6.35	0.2621	14.53	22.8	0.3802	0.0013	0.0103	99.1334
19SB-4 P5	Clinopyroxene	50.49	0.4779	3.74	8.99	0.2278	12.9	22.28	0.6001	0.0027	0	99.7085
19SB-4 P6	Clinopyroxene	50.55	0.4435	3.99	9	0.2358	12.63	22.52	0.6449	0.0019	0	100.016
19SB-4 P7	Clinopyroxene	50.8	0.4169	3.74	9.11	0.2847	12.64	21.98	0.688	0	0.0488	99.7085
19SB-4 P12	Clinopyroxene	50.44	0.6043	4.18	8.96	0.2411	12.7	21.98	0.7034	0.0169	0	99.8257
19SB-4 P13	Clinopyroxene	50.61	0.5592	4.24	8.77	0.2582	12.78	21.82	0.7194	0	0	99.7569

## Sheet: Supplementary Table S2
Supplementary Table S2 Major compositions of ore-forming magmas from three world-class post-subduction porphyry metallogenic belts (wt.%)
Sample No.	Deposit	SiO2	TiO2	Al2O3	FeOT	MnO	MgO	CaO	Na2O	K2O	P2O5	Total	References
Gangdese Belt
TG–6	Tinggong	64.1538	0.743404	17.7915	4.2214	0.35161	2.69233	2.17998	5.34447	2.28044	0.241104	100	Chen et al., 2014
ZK0502–17	Tinggong	69.7732	0.421106	14.4078	2.4539	0.0701843	1.42374	2.45645	3.9604	4.81264	0.220579	100	Chen et al., 2014
ZK0206–9	Tinggong	66.4618	0.642046	16.6731	2.87051	0.0300959	1.66531	2.08665	6.04928	3.28045	0.240767	100	Chen et al., 2014
ZK0502–5	Tinggong	68.884	0.481355	15.7343	2.53558	0.110311	1.11313	3.39957	3.75056	3.8007	0.190536	100	Chen et al., 2014
ZK0206–14	Tinggong	71.9616	0.400956	14.1538	2.23684	0.140335	0.811936	1.78426	3.50837	4.83152	0.170406	100	Chen et al., 2014
ZM-7	Zhunuo	65.6414	0.606458	16.4566	3.54237	0.0822316	2.41555	3.08368	4.38911	3.50512	0.277532	100	Gao et al., 2010
ZM-6	Zhunuo	66.3283	0.611321	15.7313	3.95131	0.0916981	1.9766	3.75962	4.07547	3.25019	0.224151	100	Gao et al., 2010
ZM-12	Zhunuo	67.7206	0.473149	17.2347	2.03811	0.030201	0.976498	2.44628	5.0637	3.77512	0.241608	100	Gao et al., 2010
ZM-3	Zhunuo	66.5261	0.610612	15.6215	3.9101	0.0814149	1.87254	3.76544	4.0911	3.30748	0.213714	100	Gao et al., 2010
ZM-1	Zhunuo	67.8626	0.651253	15.5487	3.81814	0.0203516	1.78077	2.23868	4.23314	3.63277	0.213692	100	Gao et al., 2010
ZM-10	Zhunuo	70.3283	0.456217	14.3353	3.02861	0.0405526	1.35851	2.55481	4.03498	3.70042	0.16221	100	Gao et al., 2010
ZM-4	Zhunuo	68.407	0.58197	14.8658	3.72991	0.08168	1.6336	2.94048	4.00232	3.56329	0.19399	100	Gao et al., 2010
ZM-5	Zhunuo	70.0985	0.466714	14.8841	2.90313	0.0405839	1.21752	2.09007	3.86561	4.2613	0.172481	100	Gao et al., 2010
ZM-9	Zhunuo	70.395	0.403814	14.4868	2.76148	0.0403814	1.0903	2.4027	4.38139	3.88671	0.15143	100	Gao et al., 2010
ZM-8	Zhunuo	72.0496	0.312121	14.2971	2.16523	0.0302052	0.835678	1.82238	4.34955	4.02737	0.110753	100	Gao et al., 2010
803-35b	Qulong	67.0478	0.505359	16.976	1.47553	0.0206269	1.65015	3.74379	4.35228	4.02225	0.206269	100	Hu et al., 2015
803-31c	Qulong	72.5733	0.31877	12.857	0.936975	0.0106257	0.977561	2.61391	2.94331	6.56666	0.201888	100	Hu et al., 2015
805-24b	Qulong	69.3572	0.470913	14.9361	1.53831	0.0307117	1.53558	2.89714	3.2452	5.81475	0.174033	100	Hu et al., 2015
805-26b	Qulong	69.9073	0.422307	15.0898	1.33461	0.0206004	1.20512	3.07975	3.65656	5.11919	0.164803	100	Hu et al., 2015
803-28b	Qulong	72.6817	0.379995	13.3204	1.38616	0.0102701	1.19134	3.39941	3.63563	3.84103	0.154052	100	Hu et al., 2015
803-36c	Qulong	69.5621	0.48887	15.6846	1.86951	0.0101848	1.34439	1.5379	4.22669	5.00073	0.274989	100	Hu et al., 2015
805-25b	Qulong	66.7194	0.517205	16.9022	2.10352	0.0413764	1.33439	3.92041	4.08592	4.17901	0.196538	100	Hu et al., 2015
803-33c	Qulong	70.2287	0.398312	14.6222	1.66939	0.0104819	1.05867	3.07119	3.42758	5.31432	0.199156	100	Hu et al., 2015
2009-37b	Qulong	66.8347	0.514667	16.8811	3.78814	0.0205867	1.46165	3.20123	4.10704	2.98507	0.205867	100	Hu et al., 2015
CJZK1407-03	Chongjiang	69.0912	0.446306	16.211	1.72956	0.0131863	1.45658	2.05706	4.58579	4.22875	0.180551	100	Hu et al., 2017
CJZK1407-08	Chongjiang	70.1545	0.461622	15.4202	1.87818	0.01706	1.48622	1.7642	4.1817	4.45365	0.182642	100	Hu et al., 2017
CJZK1407-13	Chongjiang	69.7165	0.444891	15.8806	1.71134	0.0141556	1.27401	2.09301	4.11626	4.57632	0.172901	100	Hu et al., 2017
CJZK1407-12	Chongjiang	69.7674	0.457307	16.2986	2.07908	0.0110315	1.41204	1.43209	4.57107	3.82092	0.15043	100	Hu et al., 2017
CJZK1119-08	Chongjiang	69.9972	0.392604	15.3116	1.65477	0.0103317	1.08483	2.57259	4.174	4.63893	0.163241	100	Hu et al., 2017
CJZK1407-09	Chongjiang	70.04	0.435633	15.7957	2.08848	0.0199832	1.36685	2.05727	4.3973	3.62095	0.17785	100	Hu et al., 2017
CJZK1407-11	Chongjiang	69.6764	0.433364	15.551	2.40374	0.0150474	1.42148	1.86888	4.28248	4.16812	0.179565	100	Hu et al., 2017
CJZK1407-04	Chongjiang	69.6893	0.428517	15.7053	2.21663	0.0171004	1.30869	2.32264	4.42902	3.71985	0.162957	100	Hu et al., 2017
CJZK1407-14	Chongjiang	65.7491	0.547543	16.2005	3.29771	0.133888	1.82348	3.07843	5.01182	3.9487	0.208826	100	Hu et al., 2017
CJZK1119-06	Chongjiang	68.9544	0.392726	15.554	2.03656	0.0206698	1.05416	2.65607	4.13396	5.02276	0.17466	100	Hu et al., 2017
CJZK1119-07	Chongjiang	70.6086	0.361777	15.5771	1.92526	0.020673	0.868266	1.63317	5.07522	3.78316	0.146778	100	Hu et al., 2017
CJZK1407-10A	Chongjiang	69.8871	0.371052	16.2242	1.80582	0.0495409	0.510575	1.61564	5.56375	3.83588	0.13649	100	Hu et al., 2017
ZN05	Zhunuo	72.5612	0.447469	14.6648	0.658853	0.0132207	1.34241	1.17969	3.47805	5.52217	0.132207	100	Huang et al., 2017
ZN11	Zhunuo	67.108	0.725828	17.3058	1.73538	0.0394021	2.5404	2.67519	4.06463	3.55656	0.248855	100	Huang et al., 2017
ZN06	Zhunuo	73.5199	0.431443	14.3609	0.868856	0.0123269	1.23269	1.55114	3.58508	4.28361	0.154087	100	Huang et al., 2017
ZN07	Zhunuo	73.4596	0.317741	14.8313	0.636365	0.0133246	0.778977	1.20946	3.62839	5.02235	0.102497	100	Huang et al., 2017
ZN13	Zhunuo	67.774	0.70598	16.9435	1.97209	0.0653295	2.41298	2.32868	4.00406	3.57205	0.221277	100	Huang et al., 2017
ZN12	Zhunuo	67.6477	0.697506	16.6569	2.53857	0.0603812	2.54017	2.13416	3.71656	3.78944	0.218621	100	Huang et al., 2017
ZN8	Zhunuo	70.4335	0.50317	16.0398	1.55229	0.0215644	1.51978	1.78677	4.32315	3.64541	0.174569	100	Huang et al., 2017
ZN10	Zhunuo	70.8684	0.452439	15.3418	1.23982	0.0359894	1.16194	2.53983	4.19534	3.99997	0.164523	100	Huang et al., 2017
ZN01	Zhunuo	73.7002	0.419507	14.3349	0.939077	0.0368348	0.879941	2.19985	4.21553	3.13095	0.143246	100	Huang et al., 2017
ZN14	Zhunuo	67.5549	0.616564	16.9966	2.53352	0.0390491	1.91135	2.58957	4.14126	3.41166	0.205521	100	Huang et al., 2017
ZN9	Zhunuo	70.6697	0.494338	15.7261	1.95529	0.0216273	1.38003	1.5963	4.29456	3.69724	0.164779	100	Huang et al., 2017
ZN02	Zhunuo	74.7841	0.27573	13.5516	0.790251	0.0255306	0.418701	0.970162	3.47216	5.63715	0.0745493	100	Huang et al., 2017
ZN04	Zhunuo	76.5933	0.234917	12.7468	0.97418	0.0234917	0.132779	0.80689	2.82922	5.59716	0.0612828	100	Huang et al., 2017
ZN03	Zhunuo	75.8252	0.248268	13.6961	1.40551	0.0775838	0.175857	0.517225	3.31024	4.67572	0.0682737	100	Huang et al., 2017
QD-1	Qiangdui	64.4818	0.461536	16.6563	2.5748	0.0410255	2.19486	5.84613	3.83588	3.70255	0.205127	100	Li et al., 2011
QDZK 001-116	Qiangdui	67.4632	0.417823	15.9588	1.85228	0.0305724	1.24328	4.53491	4.1069	4.20881	0.183435	100	Li et al., 2011
BR-17	Bairong	67.5269	0.530583	16.6521	2.79106	0.0306106	1.66317	2.15294	4.74464	3.68347	0.224477	100	Li et al., 2011
BR05-2	Bairong	73.7773	0.267645	13.6705	1.44496	0.0205881	0.802934	1.83234	3.51026	4.51908	0.15441	100	Li et al., 2011
BR05-4	Bairong	68.1628	0.467426	16.0042	2.81612	0.0304843	1.48357	2.92649	4.20683	3.70892	0.193067	100	Li et al., 2011
DBQ-1	Bairong	69.2573	0.44532	15.5761	2.49526	0.0404836	1.3056	2.79337	4.28114	3.6334	0.172055	100	Li et al., 2011
BR-15	Bairong	67.7375	0.484994	15.7724	2.90022	0.0404161	1.4954	3.2535	4.52661	3.57683	0.212185	100	Li et al., 2011
BR-18	Bairong	66.863	0.514874	16.2438	3.05222	0.0302867	1.56481	2.2816	5.91601	3.32144	0.212007	100	Li et al., 2011
TBL07-09	Tangbula	70.0759	0.386542	16.7637	1.56515	0.0406886	0.773083	2.52269	3.92645	3.88576	0.0600157	100	Wang et al., 2010 (in Chinese)
TBL07-06	Tangbula	70.8602	0.36505	15.9101	1.53287	0.0507014	0.689539	2.71759	4.00541	3.81274	0.0557715	100	Wang et al., 2010 (in Chinese)
TBL07-20	Tangbula	69.9595	0.383948	16.8028	1.76375	0.0444572	0.737585	2.56639	4.30426	3.40502	0.0323325	100	Wang et al., 2010 (in Chinese)
TBL07-25	Tangbula	69.4544	0.373954	17.0907	2.03709	0.0353741	0.798443	3.22409	4.22467	2.70864	0.0525557	100	Wang et al., 2010 (in Chinese)
TBL07-10	Tangbula	68.9864	0.521076	18.442	2.99705	0.0234995	1.0115	1.9004	4.08687	1.92083	0.110346	100	Wang et al., 2010 (in Chinese)
TBL07-03	Tangbula	70.0322	0.333969	19.2791	1.50252	0.0111323	0.455412	1.58888	3.85582	2.88427	0.0566735	100	Wang et al., 2010 (in Chinese)
TBL07-24	Tangbula	74.3302	0.273422	14.866	1.91353	0.0577223	0.465829	1.57977	2.81523	3.66588	0.0324055	100	Wang et al., 2010 (in Chinese)
TBL07-21	Tangbula	73.6539	0.284771	17.4219	1.08901	0.00711926	0.101704	0.213578	2.80702	4.37326	0.0478008	100	Wang et al., 2010 (in Chinese)
QL33-3	Qulong	68.3191	0.442163	16.367	2.35236	0.0456043	1.42365	2.28914	4.60107	3.98046	0.179443	100	Yang et al., 2009
601-312	Qulong	73.6935	0.218444	13.315	1.25213	0.0566337	0.6614	1.52607	2.97124	6.24184	0.0637129	100	Yang et al., 2009
QL02-15	Qulong	65.873	0.524449	16.6443	3.57589	0.0844283	1.67764	4.06547	4.71607	2.61529	0.223487	100	Yang et al., 2009
QL02-27	Qulong	66.2593	0.509239	16.5216	3.43216	0.0947421	1.60272	3.92291	4.61177	2.82943	0.21613	100	Yang et al., 2009
QL02-11	Qulong	65.1819	0.520404	17.0955	3.52845	0.0827691	1.642	4.32976	5.04049	2.35817	0.220552	100	Yang et al., 2009
QL02-22	Qulong	66.2718	0.539901	16.7994	3.61068	0.0939828	1.67669	3.47236	4.62815	2.68101	0.225959	100	Yang et al., 2009
QL02-10	Qulong	66.0816	0.509675	16.6273	3.37943	0.0880798	1.56465	4.08334	4.78798	2.65823	0.219705	100	Yang et al., 2009
QL02-01	Qulong	65.4029	0.532515	16.8997	3.56755	0.0866198	1.65168	4.27095	4.93536	2.42634	0.226393	100	Yang et al., 2009
QL02-04-2	Qulong	65.7721	0.506007	16.7484	3.48654	0.105336	1.59678	4.11894	4.83168	2.61864	0.215594	100	Yang et al., 2009
QL02-28	Qulong	66.5893	0.508277	16.2877	3.45025	0.0964831	1.57655	3.78373	4.54465	2.95119	0.211865	100	Yang et al., 2009
QL02-07	Qulong	65.4874	0.542905	16.5903	3.81266	0.108977	1.73274	4.10349	4.7524	2.64617	0.222908	100	Yang et al., 2009
QL02-08	Qulong	66.886	0.491457	16.3935	3.22286	0.0757621	1.45144	3.78113	4.65439	2.84008	0.203361	100	Yang et al., 2009
QL02-26	Qulong	65.7524	0.523624	16.8202	3.53457	0.0800256	1.59063	4.14058	4.76597	2.56872	0.223281	100	Yang et al., 2009
QL02-13	Qulong	66.5824	0.499894	16.3594	3.42496	0.0864629	1.52652	3.81729	4.62228	2.87017	0.210691	100	Yang et al., 2009
QL02-16	Qulong	67.0524	0.474783	16.438	3.14833	0.076322	1.39659	3.72789	4.69034	2.79814	0.197248	100	Yang et al., 2009
QL02-03	Qulong	67.1671	0.471089	16.1449	3.28313	0.0816292	1.43884	3.74216	4.6509	2.82457	0.195713	100	Yang et al., 2009
QL02-02	Qulong	66.7297	0.498491	16.4749	3.44178	0.079956	1.49646	3.71746	4.60487	2.75009	0.206306	100	Yang et al., 2009
QL04-4	Qulong	66.8061	0.500496	16.5952	3.368	0.0585318	1.44445	3.53423	4.78026	2.70437	0.208333	100	Yang et al., 2009
12ZN-02	Zhunuo	66.5579	0.65163	16.7489	3.51802	0.0305452	1.61889	2.68797	4.3985	3.57378	0.213816	100	Zeng et al., 2017
12ZN-09	Zhunuo	70.5331	0.384652	15.376	2.17685	0.0303673	0.961631	2.18644	4.4235	3.80603	0.121469	100	Zeng et al., 2017
12ZN-07	Zhunuo	71.2776	0.304085	15.3968	1.94267	0.0202723	0.851438	1.52043	4.78427	3.79093	0.111498	100	Zeng et al., 2017
12ZN-01	Zhunuo	71.1211	0.324384	15.6718	1.92459	0.020274	0.780549	1.60164	4.68329	3.77096	0.10137	100	Zeng et al., 2017
12ZN-04	Zhunuo	76.3491	0.213835	13.6345	1.03534	0.0101826	0.27493	0.142556	3.57409	4.66363	0.101826	100	Zeng et al., 2017
Sanjiang Belt
WDS-3	Beiya	71.4875	0.183223	15.4925	1.00873	0.0101791	0.223939	1.07898	4.16323	6.2703	0.0814324	100	Chang & Audétat, 2022
WDS-4	Beiya	69.9956	0.30664	15.8635	1.36422	0.0204426	0.419074	1.64563	4.01698	6.20434	0.163541	100	Chang & Audétat, 2022
WDS-47	Beiya	71.7603	0.214668	15.4356	1.27336	0.0204445	0.296446	1.41067	3.52668	5.98003	0.0817781	100	Chang & Audétat, 2022
BYB15-1-1	Beiya	70.8178	0.203207	15.5454	1.64763	0	0.508018	1.42245	4.36896	5.385	0.101604	100	Chang & Audétat, 2022
BYB15-1-6	Beiya	69.8798	0.203435	15.6645	1.74111	0	0.712021	1.83091	4.17041	5.69617	0.101717	100	Chang & Audétat, 2022
BYB15-1-7	Beiya	70.55	0.203022	15.4296	1.73757	0	0.406043	1.62417	4.46647	5.48158	0.101511	100	Chang & Audétat, 2022
BYB15-1-5	Beiya	70.3813	0.203414	15.5612	1.6493	0	0.610242	1.62731	4.3734	5.49218	0.101707	100	Chang & Audétat, 2022
BYB15-1-8	Beiya	70.3929	0.20257	15.5979	1.55121	0	0.506424	1.62056	4.45653	5.57066	0.101285	100	Chang & Audétat, 2022
BYB15-1-10	Beiya	70.0129	0.306179	15.6151	2.0228	0.10206	0.510298	1.32677	4.08238	5.91946	0.10206	100	Chang & Audétat, 2022
HNT-1	Beiya	71.375	0.233683	15.5958	1.43642	0.0101601	0.254004	0.640089	3.57637	6.74634	0.132082	100	Chang & Audétat, 2022
MTW-3	Beiya	71.2065	0.234534	15.4384	0.955406	0.0203942	0.520053	1.81509	3.95648	5.71039	0.14276	100	Chang & Audétat, 2022
JDS14-10	Machangjing	71.1411	0.316682	14.9351	1.72643	0.0204311	1.35867	1.86945	4.64807	3.86148	0.122587	100	Chang & Audétat, 2022
JDS14-11	Machangjing	71.1113	0.327466	15.0941	1.88293	0.0204666	1.60663	1.57593	4.28776	3.97053	0.1228	100	Chang & Audétat, 2022
JDS14-12	Machangjing	71.595	0.312142	14.91	1.76881	0.0208095	1.36302	1.55031	4.56768	3.79773	0.114452	100	Chang & Audétat, 2022
BXC-15	Machangjing	70.4875	0.289561	14.9538	2.29376	0.0517074	0.972099	1.95454	3.78498	5.06732	0.144781	100	Chang & Audétat, 2022
BXC-11	Machangjing	70.2283	0.309013	15.3167	1.8988	0.0309013	1.66867	2.02918	4.63519	3.75965	0.123605	100	Chang & Audétat, 2022
BXC-6	Machangjing	70.3443	0.314853	15.2958	1.75562	0.0203131	1.63521	1.53364	4.52982	4.44857	0.121879	100	Chang & Audétat, 2022
BXC-13	Machangjing	70.9126	0.295088	15.2123	2.27508	0.0407018	1.17018	1.00737	4.31439	4.61965	0.152632	100	Chang & Audétat, 2022
BXC-2	Machangjing	70.1392	0.398867	15.0853	1.85834	0.0306821	1.9432	2.30115	4.16253	3.90685	0.173865	100	Chang & Audétat, 2022
88-650	Machangjing	70.8463	0.223618	15.0942	2.07562	0.132138	0.691183	1.76862	4.41137	4.63499	0.121973	100	Chang & Audétat, 2022
88-703	Machangjing	70.6127	0.284565	14.9193	1.90646	0.0711412	0.975651	1.91065	3.93309	5.20347	0.182934	100	Chang & Audétat, 2022
88-620	Machangjing	68.7588	0.365091	15.2324	2.58154	0.111556	1.09527	2.57592	4.4318	4.64477	0.202828	100	Chang & Audétat, 2022
LDS905	Machangjing	70.8363	0.270942	16.1562	1.34703	0.0100349	0.561954	0.913175	4.15444	5.61954	0.130454	100	Chang & Audétat, 2022
LDS907	Machangjing	74.3778	0.275814	13.7294	1.18719	0.0102153	0.286029	1.02153	3.82053	5.16895	0.122584	100	Chang & Audétat, 2022
SMC907	Machangjing	73.0856	0.258546	14.2717	1.83544	0.0310255	0.155127	1.28239	3.74374	5.20194	0.134444	100	Chang & Audétat, 2022
BXC901	Machangjing	73.2871	0.224432	14.5064	1.43372	0.0204029	0.102014	1.02014	3.85614	5.45777	0.0918129	100	Chang & Audétat, 2022
BXC902	Machangjing	72.0761	0.265248	14.5887	1.37863	0.0306056	0.540699	1.30584	4.00933	5.68244	0.122422	100	Chang & Audétat, 2022
BXC911	Machangjing	72.0003	0.256119	14.691	1.76284	0.0307343	0.696645	1.53672	4.3233	4.58966	0.112693	100	Chang & Audétat, 2022
BXC912	Machangjing	72.9553	0.305593	13.935	1.76198	0.0203729	0.692678	1.56871	4.17644	4.46166	0.122237	100	Chang & Audétat, 2022
BXC922	Machangjing	72.3723	0.276074	14.7649	1.86076	0.0408999	0.368099	1.78937	4.17179	4.23314	0.1227	100	Chang & Audétat, 2022
BXC927	Machangjing	71.9202	0.255507	14.9625	1.62972	0.0204406	0.378151	1.4615	3.85305	5.38609	0.132864	100	Chang & Audétat, 2022
10MCQ01–1	Machangjing	70.8955	0.324558	15.5889	1.73006	0.0202848	1.36923	1.2678	4.48295	4.20911	0.111567	100	Chang & Audétat, 2022
10MCQ01–2	Machangjing	73.1529	0.243336	14.5292	1.23595	0.030417	0.719869	1.43974	3.46754	5.08978	0.091251	100	Chang & Audétat, 2022
10MCQ01–4	Machangjing	70.2225	0.328286	15.7783	1.64753	0.0205179	1.41573	1.92868	4.39083	4.15487	0.112848	100	Chang & Audétat, 2022
10MCQ01–5	Machangjing	70.7361	0.303155	15.087	1.95976	0.0404206	0.919569	1.70777	3.87028	5.24458	0.131367	100	Chang & Audétat, 2022
10MCQ01–11	Machangjing	72.0857	0.303221	15.1004	1.37242	0.0101074	0.950092	1.39482	3.54768	5.09411	0.141503	100	Chang & Audétat, 2022
EC-01	Habo	69.9062	0.263682	14.7155	2.54911	0.0304249	0.983738	1.67337	4.27977	5.47648	0.1217	100	Chang & Audétat, 2022
EC-02	Habo	69.6564	0.29615	14.5726	2.56681	0.0306362	1.38884	1.74626	4.12567	5.48387	0.132757	100	Chang & Audétat, 2022
EC-03	Habo	69.8786	0.28439	14.6867	2.52547	0.0203135	1.10709	1.66571	4.28616	5.42372	0.121881	100	Chang & Audétat, 2022
EC-04	Habo	70.1568	0.243565	14.7357	2.52342	0.0304456	0.974258	1.60347	4.1406	5.4802	0.111634	100	Chang & Audétat, 2022
EC-05	Habo	70.1861	0.233345	14.7413	2.52265	0.0304363	0.963816	1.58269	4.16977	5.45824	0.1116	100	Chang & Audétat, 2022
TC901	Tongchang	66.9259	0.381802	15.6238	2.94182	0.0401897	1.93915	2.13006	4.54144	5.17443	0.301423	100	Chang & Audétat, 2022
TC902	Tongchang	66.5301	0.365662	16.2313	2.66285	0.0406291	1.35092	2.43775	4.64187	5.42398	0.314875	100	Chang & Audétat, 2022
TC910	Tongchang	66.109	0.31466	15.327	3.14568	0.0406013	2.00976	2.86239	4.06013	5.85673	0.274059	100	Chang & Audétat, 2022
TC911	Tongchang	65.9095	0.388124	15.9846	1.97834	0.0408551	1.44014	3.59525	4.71877	5.62779	0.316627	100	Chang & Audétat, 2022
TC914	Tongchang	67.6837	0.357305	15.3947	2.63955	0.0408348	1.60277	2.24592	4.16515	5.56375	0.306261	100	Chang & Audétat, 2022
TC917	Tongchang	67.5145	0.341795	15.7929	2.87999	0.0301584	1.52802	1.77934	4.75497	5.07666	0.301584	100	Chang & Audétat, 2022
TC919	Tongchang	67.7544	0.336884	15.8744	2.72229	0.0306258	1.33733	2.18464	4.32844	5.14513	0.285841	100	Chang & Audétat, 2022
TC921-1	Tongchang	68.2246	0.327609	15.9914	2.44416	0.0102378	1.35139	1.48448	4.13606	5.72292	0.307134	100	Chang & Audétat, 2022
TC921-2	Tongchang	66.7972	0.344472	15.3898	2.74738	0.0202631	1.73249	3.04959	4.56932	5.08603	0.26342	100	Chang & Audétat, 2022
TC923	Tongchang	67.7683	0.34354	15.4997	2.66712	0.0202082	1.30343	2.29363	4.56706	5.26424	0.272811	100	Chang & Audétat, 2022
TC924	Tongchang	67.4106	0.368476	15.7626	2.794	0.0307063	1.48414	2.43604	4.28865	5.13819	0.286592	100	Chang & Audétat, 2022
TC11-10	Tongchang	68.1641	0.335634	15.7239	2.57475	0.0305121	1.34253	2.502	4.13948	4.94297	0.244097	100	Chang & Audétat, 2022
TC11-11	Tongchang	67.7586	0.346905	15.8454	2.69324	0.0306092	1.40802	2.13244	4.38732	5.12195	0.275483	100	Chang & Audétat, 2022
TC14-B4	Tongchang	67.3687	0.442751	15.6976	2.57456	0.0503127	1.75088	2.64645	3.9747	5.22245	0.271688	100	Chang & Audétat, 2022
CAC14-B1	Chang'anchong	67.4883	0.358817	16.8234	1.93031	0.0410076	1.46602	2.61423	3.7932	5.30023	0.184534	100	Chang & Audétat, 2022
CAC14-B2	Chang'anchong	67.5507	0.384213	15.5505	2.54138	0.0404435	1.50652	2.94226	3.95335	5.3082	0.222439	100	Chang & Audétat, 2022
CA905	Chang'anchong	66.4241	0.359049	16.0444	2.70789	0.0410342	1.53878	3.30325	4.2573	5.03695	0.287239	100	Chang & Audétat, 2022
CA906	Chang'anchong	67.7694	0.365881	15.6211	1.5474	0.0304901	1.68712	2.79493	4.2178	5.67116	0.294738	100	Chang & Audétat, 2022
CA908	Chang'anchong	67.2307	0.347604	15.7751	2.57894	0.0306709	1.44153	2.35144	4.47795	5.47987	0.286262	100	Chang & Audétat, 2022
CA910	Chang'anchong	67.0451	0.344966	15.8583	2.48624	0.0202921	1.68425	2.20169	4.17003	5.90501	0.28409	100	Chang & Audétat, 2022
CA911	Chang'anchong	67.0814	0.354928	15.9109	2.56718	0.0304224	1.5414	2.40337	4.43153	5.38477	0.294083	100	Chang & Audétat, 2022
CA912	Chang'anchong	66.2427	0.365309	15.8707	2.70599	0.020295	1.58301	2.33392	4.09958	6.4538	0.324719	100	Chang & Audétat, 2022
CA914	Chang'anchong	67.4328	0.35523	15.691	1.68243	0.0202989	0.943897	2.35467	3.58275	7.60193	0.334931	100	Chang & Audétat, 2022
CA915	Chang'anchong	66.8322	0.352331	15.6133	1.29687	0.0301998	1.58046	2.74819	3.69445	7.51976	0.332198	100	Chang & Audétat, 2022
CA917	Chang'anchong	66.8111	0.363158	15.7268	2.29019	0.0403509	1.57369	2.82457	4.74124	5.32632	0.302632	100	Chang & Audétat, 2022
CA927	Chang'anchong	65.0312	0.43757	15.94	2.79699	0.0416733	2.34412	3.33387	3.71934	5.90719	0.447988	100	Chang & Audétat, 2022
CA934	Chang'anchong	66.0692	0.362847	15.4158	2.54973	0.0311011	1.89717	3.06865	5.06949	5.24573	0.290277	100	Chang & Audétat, 2022
CA935	Chang'anchong	66.5858	0.378678	15.4746	2.52636	0.0307036	1.77057	2.66098	5.03539	5.25031	0.286567	100	Chang & Audétat, 2022
CAC11-1	Chang'anchong	67.477	0.356805	15.8829	1.73581	0.0305833	1.47819	2.98697	3.89428	5.91277	0.244667	100	Chang & Audétat, 2022
XFP1300	Xifanping	67.2557	0.385419	16.7455	2.91486	0.0202852	1.06497	1.22726	5.23359	4.90903	0.243423	100	Chang & Audétat, 2022
XFP1301	Xifanping	67.3041	0.365728	16.5187	2.82808	0.0406365	1.08703	1.37148	5.43513	4.81542	0.23366	100	Chang & Audétat, 2022
XFP1302	Xifanping	67.6416	0.378572	16.8413	2.82984	0.163707	1.15618	0.746912	4.76796	5.26931	0.204633	100	Chang & Audétat, 2022
XFP1303	Xifanping	67.0634	0.37562	16.8115	2.91752	0.0203038	0.923822	1.31975	5.19777	5.1267	0.243645	100	Chang & Audétat, 2022
XFP1303R	Xifanping	67.1185	0.375361	16.7289	2.93379	0.0202898	0.933329	1.34927	5.19418	5.10287	0.243477	100	Chang & Audétat, 2022
XFP1304	Xifanping	66.8554	0.375421	16.4576	3.08052	0.0304395	1.11612	1.52198	5.37765	4.94135	0.243516	100	Chang & Audétat, 2022
XFP1305	Xifanping	67.1141	0.365412	16.6567	2.87136	0.0203007	1.05564	1.3297	5.47104	4.88232	0.233458	100	Chang & Audétat, 2022
Y1-9	Yulong	68.614	0.403065	17.3318	1.5902	0.02067	1.08517	2.14968	3.68959	4.89879	0.217035	100	Huang et al., 2019
Y1-11	Yulong	68.7255	0.402386	17.5605	0.816972	0.0309528	0.959536	2.65162	3.73497	4.90086	0.216669	100	Huang et al., 2019
Y1-12	Yulong	68.7628	0.413114	17.0616	1.52405	0.0309835	1.20836	2.34442	3.77999	4.64753	0.227212	100	Huang et al., 2019
Y1-13	Yulong	69.5201	0.382319	16.9047	1.32026	0.0206659	1.01263	1.90126	3.64753	5.08381	0.206659	100	Huang et al., 2019
Y1-14	Yulong	68.7624	0.380186	17.1084	1.47007	0.0411012	1.13028	2.35305	3.92517	4.62389	0.205506	100	Huang et al., 2019
Y1-15	Yulong	68.913	0.400717	16.8301	1.60867	0.0308244	1.00693	2.3632	3.85304	4.78805	0.205496	100	Huang et al., 2019
Y1-16	Yulong	70.8935	0.378235	16.5912	0.984214	0.0102226	0.807583	1.4516	3.7619	4.99884	0.122671	100	Huang et al., 2019
Y1-18	Yulong	70.4036	0.381173	16.4419	0.750847	0.010302	1.19503	0.793251	2.66821	7.09806	0.257549	100	Huang et al., 2019
Y2-1	Yulong	69.2429	0.382786	16.7495	1.39634	0.0413823	1.407	2.03808	4.23134	4.3141	0.196566	100	Huang et al., 2019
Y2-2	Yulong	68.2939	0.422012	16.8496	1.44481	0.0205859	1.22486	2.31592	4.11719	5.08473	0.226445	100	Huang et al., 2019
Y2-3	Yulong	69.5617	0.349608	16.7195	1.09177	0.0308478	1.14137	1.80974	4.21586	4.91508	0.164521	100	Huang et al., 2019
Y2-4	Yulong	69.4438	0.361579	16.6843	1.41294	0.0309925	1.17771	1.98352	4.13233	4.59722	0.175624	100	Huang et al., 2019
Y2-5	Yulong	69.3282	0.348383	16.6814	1.3461	0.0307397	1.14761	2.30548	4.17035	4.4675	0.174192	100	Huang et al., 2019
Y2-6	Yulong	69.0878	0.401314	16.5465	1.19442	0.0411604	1.38916	2.35643	4.22923	4.54823	0.205802	100	Huang et al., 2019
Y2-7	Yulong	69.6266	0.349418	16.6076	0.970959	0.030831	1.10991	2.27121	3.99775	4.86101	0.174709	100	Huang et al., 2019
Y2-8	Yulong	69.1993	0.338157	16.7439	1.49371	0.0409888	1.06571	2.02894	3.94517	4.98014	0.163955	100	Huang et al., 2019
Y2-9	Yulong	69.4246	0.349954	16.4684	1.24103	0.0308783	1.12191	2.21294	4.19944	4.77584	0.174977	100	Huang et al., 2019
Urumieh-Dokhtar Belt
KAF-022	Kahang	68.299	0.381041	17.2292	2.56682	0.0308952	1.41088	2.37893	4.86085	2.68788	0.154476	100	Azadi et al., 2015
KAF-042	Kahang	64.9043	0.486706	17.3997	3.71335	0.0912574	1.95696	4.24854	4.96846	1.95696	0.273772	100	Azadi et al., 2015
KAF-143	Kahang	65.141	0.498554	17.4494	4.02842	0.0598264	1.73497	4.02831	4.97557	1.75491	0.329045	100	Azadi et al., 2015
KAF-188	Kahang	63.6388	0.460788	18.1009	4.32644	0.0701199	1.76301	4.69803	4.56781	2.14366	0.230394	100	Azadi et al., 2015
KAF-206	Kahang	67.2365	0.423977	17.5175	2.84725	0.0413636	1.8717	3.30909	4.69477	1.86136	0.196477	100	Azadi et al., 2015
KAF-047	Kahang	65.4592	0.433642	17.3766	3.76255	0.051624	1.66229	3.94407	5.0798	2.01334	0.216821	100	Azadi et al., 2015
IJ33	Iju	64.1782	0.516636	16.7855	4.08575	0.0771867	1.65694	4.32246	5.49569	2.64493	0.236706	100	Golestani et al., 2018
IJ45	Iju	63.8927	0.515891	16.9507	4.10461	0.0829111	1.63775	4.63688	5.33292	2.61016	0.235427	100	Golestani et al., 2018
IJ46	Iju	64.462	0.526283	16.942	4.17113	0.0669441	1.66845	4.4595	4.94356	2.53358	0.22658	100	Golestani et al., 2018
IJ47	Iju	64.3567	0.520653	16.4669	4.11418	0.0755457	1.67426	4.35919	5.55363	2.63389	0.245013	100	Golestani et al., 2018
IJ53	Iju	64.4236	0.534738	16.7463	4.29627	0.0693934	1.72463	4.22483	5.11266	2.65328	0.214303	100	Golestani et al., 2018
IJ65	Iju	64.2029	0.536557	16.5771	4.29246	0.072563	1.7272	4.30268	5.40646	2.64702	0.235063	100	Golestani et al., 2018
DY10	Iju	68.4404	0.490409	16.9217	4.07814	0.106341	1.63125	1.17698	4.64598	2.30234	0.206488	100	Golestani et al., 2018
ULC13	Iju	67.8825	0.458274	16.2517	4.52067	0.0351723	1.42758	1.90344	4.78964	2.53447	0.196551	100	Golestani et al., 2018
ULC14	Iju	66.7919	0.532995	16.7107	4.79188	0.035533	1.51269	1.90863	4.83249	2.69036	0.192893	100	Golestani et al., 2018
AP	Kerman Section	62.9674	0.610932	18.3383	3.54522	0.0414191	3.12714	3.92446	4.68036	2.40231	0.362417	100	Shafiei et al., 2009
DAP	Kerman Section	65.7319	0.490689	16.4585	4.75519	0.0408908	3.14859	4.24242	3.72106	1.20628	0.204454	100	Shafiei et al., 2009
DZP	Kerman Section	67.9223	0.530318	17.3965	3.34699	0.0519919	2.30844	2.63079	4.12816	1.50777	0.176773	100	Shafiei et al., 2009
GKP	Kerman Section	63.6354	0.564347	17.7665	3.6116	0.0731561	3.10391	5.54941	3.91908	1.52583	0.250821	100	Shafiei et al., 2009
IJP	Kerman Section	63.7332	0.535913	17.6953	4.0513	0.070781	3.01325	3.44805	4.77266	2.45711	0.222455	100	Shafiei et al., 2009
KDP	Kerman Section	64.4758	0.412645	18.4143	3.5958	0.0618968	2.45524	3.2599	4.98269	2.14575	0.196006	100	Shafiei et al., 2009
KPP	Kerman Section	63.8599	0.416588	17.5272	3.81901	0.0812854	2.86531	6.01512	3.54608	1.63587	0.233696	100	Shafiei et al., 2009
LZP	Kerman Section	66.1219	0.339297	16.6667	3.34134	0.154226	2.38536	5.182	3.97903	1.56282	0.267325	100	Shafiei et al., 2009
MP	Kerman Section	65.6923	0.728319	17.1514	3.42081	0.030774	2.57476	3.38514	3.91856	2.98508	0.112838	100	Shafiei et al., 2009
NP	Kerman Section	62.4937	0.705557	18.5624	3.16228	0.269772	3.19576	4.34748	4.68988	2.06479	0.508416	100	Shafiei et al., 2009
RAMP	Kerman Section	66.196	0.452974	17.3983	3.12529	0.0926538	2.03838	3.88117	3.78851	2.89286	0.133833	100	Shafiei et al., 2009
SCP	Kerman Section	65.5907	0.599327	17.6344	3.1122	0.0203162	2.3262	4.38829	4.0226	2.09257	0.21332	100	Shafiei et al., 2009
SKP	Kerman Section	67.3639	0.534634	17.1186	2.83026	0.0205628	2.33388	3.42371	3.89666	2.23107	0.246754	100	Shafiei et al., 2009
SNP	Kerman Section	63.9595	0.526458	18.2712	3.41038	0.0619363	3.01423	5.27491	4.02586	1.26969	0.185809	100	Shafiei et al., 2009
SP	Kerman Section	65.0798	0.444689	17.7359	3.61615	0.0723913	2.60609	5.02602	4.06425	1.17894	0.175807	100	Shafiei et al., 2009
ZA.1	Zaftak	68.1977	0.634913	15.5705	3.74515	0.0705459	1.21944	4.68626	4.50486	1.23959	0.131014	100	Raeisi et al., 2021
ZA.2	Zaftak	66.7534	0.54509	15.4644	3.84203	0.0504713	1.7665	4.91591	4.60298	1.87753	0.181697	100	Raeisi et al., 2021
ZA.3	Zaftak	67.9432	0.665912	16.5065	3.6042	0.070627	1.55379	3.66252	4.37888	1.352	0.262329	100	Raeisi et al., 2021
GH.1	Ghahan	65.4803	0.555774	15.2484	4.43712	0.0606299	2.66772	4.27441	4.34515	2.13215	0.798294	100	Raeisi et al., 2021
GH.2	Ghahan	61.5844	0.707286	16.692	5.35499	0.151561	3.23331	6.13318	4.21341	1.2327	0.697182	100	Raeisi et al., 2021
GH.3	Ghahan	61.221	0.643356	16.4107	4.8241	0.142968	3.19636	5.94339	5.46342	1.34798	0.806749	100	Raeisi et al., 2021
GH.4	Ghahan	59.9011	0.627131	16.2144	4.69637	0.2023	2.88278	6.56464	5.04739	2.94347	0.920466	100	Raeisi et al., 2021
GH.5	Ghahan	61.308	1.22985	17.1257	4.9429	0.184477	3.50507	5.09363	4.02776	2.019	0.563681	100	Raeisi et al., 2021
GH.6	Ghahan	61.1009	0.600426	16.4354	6.27254	0.142474	3.36849	3.28708	6.46221	1.71986	0.610602	100	Raeisi et al., 2021
GH.7	Ghahan	66.2622	0.421797	14.9637	4.29233	0.0301283	2.02864	5.08165	4.16775	2.12907	0.622652	100	Raeisi et al., 2021
GH.8	Ghahan	62.6546	0.660484	15.8211	6.36362	0.121936	2.835	3.25162	5.26355	2.35742	0.670646	100	Raeisi et al., 2021
KA.1	Kahang	67.4467	0.365895	15.9368	5.21285	0.040655	1.49407	3.50649	4.33992	1.48391	0.172784	100	Raeisi et al., 2021
KA.2	Kahang	65.1017	0.605359	16.3036	5.13312	0.0820825	2.02128	3.39616	5.10964	2.07258	0.174425	100	Raeisi et al., 2021
KA.3	Kahang	65.0548	0.420768	16.6357	5.15275	0.0410505	2.05253	4.54635	4.9158	1.05705	0.123152	100	Raeisi et al., 2021
KA.4	Kahang	66.6789	0.376889	15.7377	4.37196	0.122234	1.37514	4.40044	4.55323	2.19003	0.193538	100	Raeisi et al., 2021
ME.1	Meiduk	62.5919	0.581159	16.6089	5.31184	0.0101958	1.42741	4.76143	3.20147	5.23043	0.275286	100	Raeisi et al., 2021
ME.2	Meiduk	61.0536	0.552243	17.9377	4.5642	0.0204535	1.92262	4.69407	3.35437	5.66561	0.235215	100	Raeisi et al., 2021
ME.3	Meiduk	66.2474	0.491556	16.0268	4.23873	0.0204815	1.66924	3.19511	3.78908	4.11678	0.204815	100	Raeisi et al., 2021
ME.4	Meiduk	65.1002	0.513631	17.4534	4.40416	0.0302136	1.63153	3.112	4.5119	3.00122	0.241709	100	Raeisi et al., 2021

## Sheet: References
Azadi, M., Mirmohammadi, M., and Hezarkhani, A. (2015). Aspects of magmatic–hydrothermal evolution of Kahang porphyry copper deposit, Central Iran. Arabian Journal of Geosciences, 8, 4873-4893.
Chang, J., Audétat, A. (2022). Post-subduction porphyry Cu magmas in the Sanjiang region of SW China formed by fractionation of lithospheric mantle-derived mafic magmas. Geology, in press.
Chen, R., Liu, Y.L., Guo, L.S., Wang, Z.H., Liu, H.F., Xu, K.F., Zhang, J.S. (2014). Geochronology and Geochemistry of the Tinggong Porphyry Copper Ore Deposit, Tibet. Acta Geologica Sinica-english Edition, 88, 780-800.
Gao, Y.F., Yang, Z.S., Santosh, M., Hou, Z.Q., Wei, R.H., Tian, S.H. (2010). Adakitic rocks from slab melt-modified mantle sources in the continental collision zone of southern Tibet. Lithos, 119, 651-663.
Golestani, M., Karimpour, M.H., Shafaroudi, A.M., and Shahri, M.R.H. (2018). Geochemistry, U-Pb geochronology and Sr-Nd isotopes of the Neogene igneous rocks, at the Iju porphyry copper deposit, NW Shahr-e-Babak, Iran. Ore Geology Reviews, 93, 290-307.
Hu, Y.B., Liu, J.Q., Ling, M.X., Ding, W., Liu, Y., Zartman, R.E., Ma, X.F., Liu, D.Y., Zhang, C.C., Sun, S.J., Zhang, L.P., Wu, K., Sun, W.D. (2015). The formation of Qulong adakites and their relationship with porphyry copper deposit: Geochemical constraints. Lithos, 220-223, 60-80.
Hu, Y.B., Liu, J.Q., Ling, M.X., Liu, Y., Ding, X., Liu, D.Y., Sun, W.D. (2017). Constraints on the origin of adakites and porphyry Cu-Mo mineralization in Chongjiang, Southern Gangdese, the Tibetan Plateau. Lithos, 292, 424-436.
Huang, M.L., Bi, X.W., Richards, J.P., Hu, R.Z., Xu, L.L., Gao, J.F., Zhu, J.J., and Zhang, X.C. (2019). High water contents of magmas and extensive fluid exsolution during the formation of the Yulong porphyry Cu-Mo deposit, eastern Tibet. Journal of Asian Earth Sciences, 176, 168-183.
Huang, Y., Li. G.M., Ding, J., Dai, J., Yan, G.Q., Dong, S.L., Huang, H.X. (2017). Origin of the Newly Discovered Zhunuo Porphyry Cu‐Mo‐Au Deposit in the Western Part of the Gangdese Porphyry Copper Belt in the Southern Tibetan Plateau, SW China. Acta Geologica Sinica-english Edition, 91, 109-134.
Li, J.X., Qin, K.Z., Li, G.M., Xiao, B., Chen, L., Zhao, J.X. (2011). Post-collisional ore-bearing adakitic porphyries from Gangdese porphyry copper belt, southern Tibet: Melting of thickened juvenile arc lower crust. Lithos, 126, 265-277.
Raeisi, D., Zhao, M., Babazadeh, S., Long, L.E., Hajsadeghi, S., Modabberi, S. (2021). Synthesis on productive, sub-productive and barren intrusions in the Urumieh-Dokhtar magmatic arc, Iran, constraints on geochronology and geochemistry. Ore Geology Reviews, 132, 103997.
Shafiei, B., Haschke, M., Shahabpour, J. (2009). Recycling of orogenic arc crust triggers porphyry Cu mineralization in Kerman Cenozoic arc rocks, southeastern Iran. Mineralium Deposita, 44, 265-283.
Wang, B.D, Xu, J.F., Chen, J.L., Zhang, X.G., Wang, L.Q., Xia, B.B., 2010, Petrogenesis and geochronology of the ore-bearing porphyritic rocks in Tangbula porphyry molybdenum-copper deposit in the eastern segment of the Gangdese metallogenic belt. Acta Petrologica Sinica, 26, 1820–1832 (in Chinese).
Yang, Z.M., Hou, Z.Q., White, N.C., Chang, Z.S., Li, Z.Q., Song, Y.C. (2009). Geology of the post-collisional porphyry copper-molybdenum deposit at Qulong, Tibet. Ore Geology Reviews, 36, 133-159.
Zeng, Y.C., Chen, J.L., Xu, J.F., Lei, M., Xiong, Q.W. (2017). Origin of Miocene Cu-bearing porphyries in the Zhunuo region of the southern Lhasa subterrane: Constraints from geochronology and geochemistry. Gondwana Research, 41, 51-64.
